# Supplementary material for: Sex ratio influences the motivational salience of facial attractiveness
Source: Biol Lett. 2014 Jun;10(6):20140148. doi: 10.1098/rsbl.2014.0148 (PMC4090541; doi:10.1098/rsbl.2014.0148)
Supplement: RSBL-2014-0148_supp [file rsbl20140148supp1.xlsx]

## Sheet: Sheet1
participant_id	participant_sex	sexual_orientation	participant_age	sex_ratio_condition	attractiveness_motivation_score_OWN_SEX_FACES	attractiveness_motivation_score_OPPOSITE_SEX_FACES
1	male	heterosexual	33.7	own-sex biased	13.125	2.25
2	male	heterosexual	23.8	opposite-sex biased	0	1.13
3	male	heterosexual	18.7	unbiased	4	1.13
4	male	heterosexual	34.9	unbiased	3.125	24
5	male	heterosexual	20.5	opposite-sex biased	-3.625	-0.13
6	male	heterosexual	18	unbiased	37.5	74.5
7	female	heterosexual	17.6	own-sex biased	14.875	36.38
8	female	heterosexual	18.4	opposite-sex biased	9.375	28.63
9	female	heterosexual	21.6	own-sex biased	0.125	8.75
10	female	heterosexual	21.6	unbiased	0.25	6.5
11	male	heterosexual	36.2	own-sex biased	5.125	3.75
12	female	heterosexual	31.3	own-sex biased	25.25	62.88
13	female	heterosexual	31.3	unbiased	26.5	37.25
14	male	heterosexual	26.3	unbiased	-0.375	52.25
15	female	heterosexual	19.1	opposite-sex biased	0.125	7
16	male	heterosexual	18	opposite-sex biased	13.375	31.88
17	female	heterosexual	18.7	own-sex biased	35.625	57.63
18	female	heterosexual	21	unbiased	1.5	9.5
19	male	heterosexual	22.4	unbiased	-0.375	35.88
20	female	heterosexual	21.9	opposite-sex biased	-0.125	14.25
21	female	heterosexual	22.4	own-sex biased	6.5	5.5
22	male	heterosexual	20.2	opposite-sex biased	8.625	10.38
23	female	heterosexual	18.6	unbiased	4.125	9.13
24	female	heterosexual	25	opposite-sex biased	-0.125	18
25	female	heterosexual	19.7	own-sex biased	1.5	1.63
26	male	heterosexual	20.1	unbiased	9.625	11.25
27	female	heterosexual	18.2	unbiased	2.25	15
28	female	heterosexual	18.5	opposite-sex biased	6.5	4.75
29	female	heterosexual	27.1	unbiased	0.5	4
30	female	heterosexual	20.8	own-sex biased	7.375	12
31	female	heterosexual	18.7	unbiased	-19.625	5.5
32	female	heterosexual	24.2	own-sex biased	21.375	21.5
33	male	heterosexual	22.8	own-sex biased	-0.75	39.38
34	male	heterosexual	39.1	unbiased	-2.375	87.25
35	female	heterosexual	34.2	unbiased	13.75	13.13
36	female	heterosexual	25.5	own-sex biased	4	-0.75
37	female	heterosexual	20.6	opposite-sex biased	7.125	4.25
38	female	heterosexual	19.2	unbiased	8.5	2.5
39	female	heterosexual	16.1	unbiased	1.625	6.5
40	female	heterosexual	25.3	own-sex biased	19.625	12.38
41	female	heterosexual	33.8	opposite-sex biased	5.5	6.88
42	female	heterosexual	30.4	own-sex biased	8.25	5.88
43	male	heterosexual	29	opposite-sex biased	1.375	19.88
44	female	heterosexual	33.6	opposite-sex biased	3.75	-2.38
45	female	heterosexual	16.4	unbiased	-2.125	9.63
46	female	heterosexual	22.1	unbiased	3.5	10
47	female	heterosexual	28.6	own-sex biased	19.375	33.63
48	female	heterosexual	21	unbiased	12.75	40
49	female	heterosexual	18.8	unbiased	8.375	37.25
50	male	heterosexual	40.3	own-sex biased	-1.25	0.38
51	female	heterosexual	17.4	own-sex biased	12.375	12.88
52	male	heterosexual	19	unbiased	10.25	29.25
53	female	heterosexual	19.5	own-sex biased	32.25	19.13
54	male	heterosexual	22.9	own-sex biased	4	11.38
55	female	heterosexual	32.5	opposite-sex biased	7	3.38
56	male	heterosexual	17.4	unbiased	0.125	2.38
57	male	heterosexual	29.5	opposite-sex biased	-0.5	48
58	male	heterosexual	25.9	own-sex biased	1.125	24.25
59	male	heterosexual	29.5	opposite-sex biased	-0.25	32.75
60	female	heterosexual	29.6	opposite-sex biased	14.25	12.75
61	female	heterosexual	29.6	own-sex biased	11.375	12.63
62	female	heterosexual	22.3	own-sex biased	6.25	12.63
63	male	heterosexual	20.9	unbiased	15	14.25
64	female	heterosexual	17.6	opposite-sex biased	2	11.75
65	female	heterosexual	20.2	unbiased	5.375	6.38
66	female	heterosexual	24.1	own-sex biased	0.75	-1
67	female	heterosexual	28.9	opposite-sex biased	5.75	6.5
68	female	heterosexual	19.6	unbiased	5.125	6.25
69	female	heterosexual	18.9	own-sex biased	2.25	-1.38
70	female	heterosexual	26.4	opposite-sex biased	7.375	7.13
71	male	heterosexual	25	unbiased	5.875	19.5
72	female	heterosexual	20.5	unbiased	19	17.63
73	female	heterosexual	20.6	opposite-sex biased	18.75	5.88
74	male	heterosexual	29.3	own-sex biased	1	133.5
75	male	heterosexual	36	unbiased	4.875	23.88
76	female	heterosexual	28.7	unbiased	-2.25	-0.63
77	female	heterosexual	18.5	own-sex biased	0.125	0.13
78	female	heterosexual	18.5	opposite-sex biased	24.25	15
79	female	heterosexual	21.7	unbiased	0.5	0.38
80	male	heterosexual	19.8	own-sex biased	6.375	19.63
81	female	heterosexual	16.3	own-sex biased	10.375	23.38
82	female	heterosexual	22.9	unbiased	9.25	23
83	male	heterosexual	29.2	opposite-sex biased	-0.25	2.13
84	male	heterosexual	20.7	own-sex biased	5.25	22.63
85	female	heterosexual	17.3	own-sex biased	-1.125	20.38
86	male	heterosexual	33.3	unbiased	0.75	23.13
87	male	heterosexual	26	opposite-sex biased	2.25	2.13
88	male	heterosexual	22	own-sex biased	-2.75	44
89	male	heterosexual	18.4	unbiased	2.875	6
90	female	heterosexual	21.6	opposite-sex biased	16.125	19
91	female	heterosexual	22.8	unbiased	-16.625	-13.38
92	female	heterosexual	22	own-sex biased	7.75	26
93	female	heterosexual	17.4	opposite-sex biased	8.625	10.25
94	female	heterosexual	18.4	own-sex biased	4.625	1
95	female	heterosexual	24.2	opposite-sex biased	0.875	4.75
96	male	heterosexual	19.4	own-sex biased	0.875	7
97	female	heterosexual	25.8	own-sex biased	25.625	26.25
98	female	heterosexual	26	opposite-sex biased	12.875	11.13
99	male	heterosexual	31.7	opposite-sex biased	18.625	17.63
100	male	heterosexual	24.6	own-sex biased	0.375	28
101	male	heterosexual	30.5	opposite-sex biased	2	-0.13
102	male	heterosexual	30.5	own-sex biased	4.375	0.13
103	male	heterosexual	30.5	unbiased	0.5	0.5
104	female	heterosexual	23.3	unbiased	30.125	60
105	male	heterosexual	40.7	unbiased	2.875	3.88
106	female	heterosexual	23.8	opposite-sex biased	21.75	4.38
107	male	heterosexual	30.7	own-sex biased	3.875	8.88
108	male	heterosexual	26.1	unbiased	10.5	17.25
109	male	heterosexual	36.2	opposite-sex biased	11	13.25
110	male	heterosexual	22.6	unbiased	5.375	6.63
111	female	heterosexual	18.7	own-sex biased	26.375	38.5
112	female	heterosexual	20.5	own-sex biased	1.125	2.88
113	male	heterosexual	35.8	opposite-sex biased	2.125	18.75
114	female	heterosexual	21.3	opposite-sex biased	11.125	11.75
115	male	heterosexual	28.7	own-sex biased	0	13.13
116	male	heterosexual	31	unbiased	10.25	15.75
117	female	heterosexual	25.7	unbiased	1.75	4.63
118	female	heterosexual	16.1	opposite-sex biased	10.625	17.63
119	male	heterosexual	27.6	opposite-sex biased	46	35.75
120	male	heterosexual	20.9	own-sex biased	1.375	7.38
121	female	heterosexual	31.5	unbiased	0.875	10.5
122	female	heterosexual	20.7	own-sex biased	8.25	18
123	female	heterosexual	18.1	unbiased	13.375	19.13
124	female	heterosexual	30	own-sex biased	4.625	16.38
125	male	heterosexual	23.2	opposite-sex biased	7	19.63
126	male	heterosexual	32	own-sex biased	4.25	24.13
127	male	heterosexual	21.1	unbiased	0.125	3
128	male	heterosexual	29.2	own-sex biased	4.125	3
129	male	heterosexual	29.2	unbiased	6.375	6.88
130	female	heterosexual	27	opposite-sex biased	2.75	6.13
131	male	heterosexual	28	opposite-sex biased	2.25	3.75
132	female	heterosexual	31.2	unbiased	3	8.5
133	female	heterosexual	27.2	opposite-sex biased	-0.875	6
134	female	heterosexual	26.4	unbiased	7.375	23.88
135	female	heterosexual	18.9	opposite-sex biased	8	9.25
136	female	heterosexual	31.9	own-sex biased	5.25	9.25
137	female	heterosexual	31.9	unbiased	7	9.25
138	female	heterosexual	19.4	opposite-sex biased	3.625	8.88
139	male	heterosexual	22.3	unbiased	-2.125	5.5
140	male	heterosexual	20.2	opposite-sex biased	2.25	39.5
141	male	heterosexual	36.2	unbiased	4.875	-1.25
142	female	heterosexual	38.4	opposite-sex biased	1.625	2.38
143	male	heterosexual	39	unbiased	0.125	-0.63
144	male	heterosexual	22	opposite-sex biased	0.75	9.38
145	female	heterosexual	18.6	own-sex biased	10.5	9.13
146	male	heterosexual	25.1	own-sex biased	5	16.63
147	female	heterosexual	22.1	own-sex biased	0.125	1.25
148	female	heterosexual	23.5	opposite-sex biased	8.125	27.38
149	male	heterosexual	16.7	opposite-sex biased	0.875	14.5
150	female	heterosexual	19.8	unbiased	4	4.25
151	female	heterosexual	19.8	own-sex biased	8.875	32
152	female	heterosexual	16.5	unbiased	-3	17.75
153	female	heterosexual	20.9	opposite-sex biased	16.25	3.38
154	female	heterosexual	19.1	unbiased	-1.125	6.25
155	male	heterosexual	18.6	own-sex biased	9.125	25.38
156	female	heterosexual	19.4	opposite-sex biased	-0.25	7.88
157	female	heterosexual	19.4	own-sex biased	1.875	0.75
158	female	heterosexual	19.4	own-sex biased	35.375	10.5
159	female	heterosexual	24.3	opposite-sex biased	5.625	4.5
160	male	heterosexual	18.4	unbiased	6.625	-0.63
161	female	heterosexual	17.3	unbiased	3.25	17.75
162	male	heterosexual	25	own-sex biased	9.25	19
163	female	heterosexual	16.4	own-sex biased	0.75	-2.38
164	female	heterosexual	23.2	unbiased	7.375	24
165	female	heterosexual	17.8	opposite-sex biased	7.125	13.13
166	female	heterosexual	20.8	unbiased	3.25	9.63
167	male	heterosexual	22.1	opposite-sex biased	1.125	22.88
168	female	heterosexual	18.9	opposite-sex biased	19.875	6.88
169	female	heterosexual	23.5	own-sex biased	1.625	10.5
170	female	heterosexual	17.8	unbiased	10.625	16.13
171	female	heterosexual	38	own-sex biased	0.5	1.5
172	female	heterosexual	20.2	opposite-sex biased	18.375	3.13
173	male	heterosexual	23	unbiased	30.875	0.5
174	female	heterosexual	21.2	opposite-sex biased	3	9.38
175	female	heterosexual	36.4	own-sex biased	6.25	10
176	female	heterosexual	21.1	opposite-sex biased	4.5	5.63
177	female	heterosexual	24.4	own-sex biased	11	13
178	female	heterosexual	24.4	unbiased	7.625	10.88
179	female	heterosexual	16.4	unbiased	1	0.75
180	female	heterosexual	18.8	own-sex biased	4.875	7.13
181	male	heterosexual	24.2	unbiased	-0.625	73.25
182	male	heterosexual	21.4	opposite-sex biased	-0.5	18.63
183	female	heterosexual	21.3	opposite-sex biased	49.625	45.88
184	male	heterosexual	16.3	own-sex biased	0.875	9.13
185	female	heterosexual	20	own-sex biased	5.875	7.63
186	female	heterosexual	19	opposite-sex biased	24.375	28.38
187	male	heterosexual	16.6	opposite-sex biased	-1.25	2.88
188	female	heterosexual	22.3	opposite-sex biased	7.875	9.13
189	female	heterosexual	23.9	unbiased	14.5	-2
190	male	heterosexual	32.2	opposite-sex biased	7.375	6.63
191	female	heterosexual	22.9	opposite-sex biased	2.625	1.25
192	male	heterosexual	18.9	unbiased	15	10.38
193	female	heterosexual	31.5	unbiased	-0.125	6.5
194	female	heterosexual	19.9	own-sex biased	13.875	16.88
195	female	heterosexual	22.7	opposite-sex biased	4.125	7.75
196	female	heterosexual	25.1	unbiased	44.5	50.25
197	female	heterosexual	25.8	own-sex biased	1.125	-0.38
198	female	heterosexual	21.3	opposite-sex biased	2.875	12.5
199	male	heterosexual	27.3	opposite-sex biased	3.875	77.88
200	female	heterosexual	21.5	own-sex biased	33.875	21.75
201	female	heterosexual	37.9	opposite-sex biased	4.625	0.5
202	male	heterosexual	19.3	own-sex biased	-1.625	91.25
203	male	heterosexual	23.8	unbiased	2.625	1.88
204	male	heterosexual	40.9	opposite-sex biased	0.125	16.63
205	female	heterosexual	29.7	unbiased	19.625	17.25
206	female	heterosexual	20.1	opposite-sex biased	6.125	10.5
207	male	heterosexual	25	opposite-sex biased	14.375	55.25
208	male	heterosexual	25	unbiased	22	41.13
209	female	heterosexual	16.6	own-sex biased	5.75	14.63
210	female	heterosexual	38.5	opposite-sex biased	-0.375	1.25
211	male	heterosexual	26.4	own-sex biased	4	20.75
212	male	heterosexual	27.2	opposite-sex biased	3.125	3.63
213	male	heterosexual	27.2	own-sex biased	3.75	10
214	male	heterosexual	19.7	unbiased	4.5	3.38
215	female	heterosexual	29.9	own-sex biased	-0.125	0.75
216	female	heterosexual	30.7	opposite-sex biased	4.25	16.13
217	female	heterosexual	17.5	own-sex biased	7.5	48.75
218	male	heterosexual	34.9	own-sex biased	0.75	6.88
219	male	heterosexual	23.7	unbiased	0	7.5
220	female	heterosexual	21	opposite-sex biased	-3.5	-3.5
221	female	heterosexual	26.1	unbiased	4	10.88
222	male	heterosexual	25.5	opposite-sex biased	7.25	12.25
223	female	heterosexual	24.2	own-sex biased	19.25	30.38
224	female	heterosexual	19.2	opposite-sex biased	0.625	2.25
225	female	heterosexual	22.7	unbiased	11.25	16.38
226	male	heterosexual	32.6	own-sex biased	0.875	45.25
227	male	heterosexual	22.9	unbiased	0.375	20.13
228	female	heterosexual	18.4	own-sex biased	3.375	11
229	female	heterosexual	17.1	unbiased	34.5	78.5
230	female	heterosexual	17.2	opposite-sex biased	7.125	13.63
231	female	heterosexual	17.2	unbiased	9.75	38.38
232	female	heterosexual	25.7	own-sex biased	-2.125	6.75
233	female	heterosexual	18.1	opposite-sex biased	0	0
234	male	heterosexual	21.7	opposite-sex biased	0.25	17.88
235	female	heterosexual	17.9	own-sex biased	-0.875	2.75
236	female	heterosexual	16.2	own-sex biased	4.125	0.25
237	female	heterosexual	19.2	unbiased	20.625	45.5
238	male	heterosexual	22.8	own-sex biased	4	4.63
239	female	heterosexual	17.5	own-sex biased	16.375	12.38
240	male	heterosexual	17.3	unbiased	-0.125	-0.75
241	male	heterosexual	23.6	opposite-sex biased	1.375	4.13
242	female	heterosexual	18.1	unbiased	0.875	4.5
243	female	heterosexual	20	own-sex biased	7	11.75
244	female	heterosexual	21.1	opposite-sex biased	5.25	6.88
245	female	heterosexual	17.6	unbiased	5	12.75
246	female	heterosexual	27.1	own-sex biased	17.375	5.63
247	female	heterosexual	20.2	opposite-sex biased	4.125	12.38
248	male	heterosexual	20	own-sex biased	1	13.38
249	female	heterosexual	23	own-sex biased	4.625	23.75
250	female	heterosexual	23	unbiased	4.5	14.63
251	female	heterosexual	18.2	opposite-sex biased	16.25	21.88
252	female	heterosexual	29	opposite-sex biased	-1	32
253	female	heterosexual	16.9	unbiased	9.125	2.88
254	male	heterosexual	27.4	unbiased	1.75	10.63
255	male	heterosexual	34.3	opposite-sex biased	-3.625	-1.63
256	female	heterosexual	19.1	opposite-sex biased	11.5	9
257	male	heterosexual	34.6	opposite-sex biased	11.5	68.75
258	male	heterosexual	34.6	unbiased	0	35.13
259	female	heterosexual	16.6	unbiased	11.625	15.25
260	female	heterosexual	19.8	own-sex biased	12	35.25
261	male	heterosexual	23.7	opposite-sex biased	0.125	0
262	female	heterosexual	20.5	unbiased	21.25	22.63
263	female	heterosexual	16.4	own-sex biased	13.125	12.5
264	female	heterosexual	20.6	opposite-sex biased	12.75	15.25
265	female	heterosexual	19.5	own-sex biased	-7.375	41.75
266	female	heterosexual	19.6	unbiased	9.75	19.38
267	female	heterosexual	21.3	opposite-sex biased	24.25	13.13
268	male	heterosexual	24.2	opposite-sex biased	2.875	12.13
269	female	heterosexual	18.7	opposite-sex biased	-0.375	15.88
270	female	heterosexual	19.5	unbiased	5.5	11
271	female	heterosexual	19.2	opposite-sex biased	51.375	13.13
272	female	heterosexual	19.2	own-sex biased	43.375	21.88
273	female	heterosexual	20.1	unbiased	17.125	4.5
274	male	heterosexual	18.4	own-sex biased	0.25	42.63
275	male	heterosexual	26.9	opposite-sex biased	-3.375	3.63
276	male	heterosexual	19.7	own-sex biased	2.875	16.38
277	male	heterosexual	19.7	unbiased	5.375	26.63
278	female	heterosexual	20.6	opposite-sex biased	-1	16.5
279	female	heterosexual	17	unbiased	39.75	24.25
280	male	heterosexual	24.2	own-sex biased	-0.125	-2.63
281	male	heterosexual	24.2	unbiased	3	13.13
282	male	heterosexual	36.2	opposite-sex biased	4	15.88
283	male	heterosexual	35.1	own-sex biased	2	18.75
284	male	heterosexual	39.4	unbiased	3	7.38
285	male	heterosexual	31	own-sex biased	0.125	-0.38
286	male	heterosexual	24.6	own-sex biased	0	4.88
287	male	heterosexual	21.1	opposite-sex biased	23	45.63
288	male	heterosexual	21.1	unbiased	21.5	29.25
289	female	heterosexual	28.8	unbiased	3.5	-2.13
290	male	heterosexual	21.3	own-sex biased	6.5	33.75
291	female	heterosexual	32.8	own-sex biased	-0.875	5.38
292	female	heterosexual	18.1	own-sex biased	3.625	47
293	female	heterosexual	18.1	unbiased	4.25	59.63
294	female	heterosexual	25.4	own-sex biased	1	8.38
295	female	heterosexual	21.3	unbiased	10.125	23.25
296	female	heterosexual	37.7	opposite-sex biased	13.875	19.88
297	male	heterosexual	37.9	own-sex biased	11.625	32.38
298	male	heterosexual	23.3	opposite-sex biased	4.625	19.13
299	female	heterosexual	18.5	own-sex biased	4	39.25
300	female	heterosexual	33.7	unbiased	4	7
301	female	heterosexual	21.9	own-sex biased	7.125	17.38
302	male	heterosexual	28.2	own-sex biased	3.75	29.5
303	male	heterosexual	39.4	opposite-sex biased	10.5	18.38
304	female	heterosexual	18.3	opposite-sex biased	15.375	35.25
305	male	heterosexual	26.4	own-sex biased	7.75	92.13
306	male	heterosexual	22.4	unbiased	15.5	28
307	female	heterosexual	23.6	unbiased	9.375	8.13
308	male	heterosexual	18	opposite-sex biased	1.25	6.88
309	female	heterosexual	17.9	unbiased	7.5	29.25
310	female	heterosexual	22.8	own-sex biased	13.875	12.63
311	female	heterosexual	26	own-sex biased	-4.375	-1.75
312	male	heterosexual	24	opposite-sex biased	1.375	6.63
313	male	heterosexual	24	own-sex biased	3.125	35.38
314	male	heterosexual	26.2	opposite-sex biased	-0.625	-0.25
315	female	heterosexual	18.1	opposite-sex biased	15.125	16.88
316	female	heterosexual	21.9	own-sex biased	6.25	5
317	male	heterosexual	31.1	unbiased	0	28.75
318	male	heterosexual	27.2	own-sex biased	0	8.63
319	male	heterosexual	18.9	unbiased	4.5	25
320	male	heterosexual	23.6	opposite-sex biased	16.25	38.13
321	male	heterosexual	25.4	own-sex biased	12.625	18.88
322	male	heterosexual	25.4	unbiased	25.375	36.13
323	male	heterosexual	19.4	opposite-sex biased	14.375	17.88
324	male	heterosexual	16.3	own-sex biased	0.625	5.25
325	male	heterosexual	16.7	unbiased	13	8.75
326	male	heterosexual	18.1	own-sex biased	4.625	31.25
327	male	heterosexual	28.6	own-sex biased	0.375	29.75
328	male	heterosexual	22.5	unbiased	16	10.25
329	male	heterosexual	36.4	opposite-sex biased	0.875	9
330	male	heterosexual	19.4	own-sex biased	2.5	20.13
331	male	heterosexual	20.7	opposite-sex biased	-3.875	0
332	male	heterosexual	38.4	own-sex biased	1	14.88
333	male	heterosexual	25.5	unbiased	5.25	10.63
334	male	heterosexual	20.1	unbiased	0.625	1.63
335	male	heterosexual	17.5	own-sex biased	16.75	-7.38
336	male	heterosexual	33.6	opposite-sex biased	0.75	27.63
337	male	heterosexual	33.6	own-sex biased	-0.25	13
338	male	heterosexual	23.7	own-sex biased	1.875	53.63
339	male	heterosexual	32.2	opposite-sex biased	0.75	7.38
340	male	heterosexual	16.6	unbiased	1.25	51.88
341	male	heterosexual	19.2	own-sex biased	-0.5	46
342	male	heterosexual	20.5	opposite-sex biased	5.75	7.38
343	male	heterosexual	20.5	unbiased	-0.25	3
344	male	heterosexual	28.6	unbiased	4.125	14.38
345	male	heterosexual	40.2	opposite-sex biased	1.75	15.75
346	male	heterosexual	30.4	own-sex biased	3.5	4.75
347	male	heterosexual	37.6	own-sex biased	-0.375	-1
348	male	heterosexual	16.6	unbiased	6.25	0.5
349	male	heterosexual	16.5	opposite-sex biased	3	30.25
350	female	heterosexual	16.9	unbiased	12.75	16
351	male	heterosexual	26.7	unbiased	3.375	9.88
352	male	heterosexual	19.9	own-sex biased	2	6.88
353	male	heterosexual	23.9	unbiased	1.625	35.63
354	male	heterosexual	25	opposite-sex biased	-40.375	-32.5
355	male	heterosexual	28.3	own-sex biased	7.875	12.63
356	male	heterosexual	25.3	unbiased	-0.75	8.38
357	male	heterosexual	16.8	own-sex biased	-1.75	7.5
358	male	heterosexual	29.7	unbiased	9	55.63
359	male	heterosexual	37.3	opposite-sex biased	0.375	2.38
360	male	heterosexual	24	own-sex biased	0.5	33.13
361	male	heterosexual	22	unbiased	-0.625	8.13
362	male	heterosexual	17.5	opposite-sex biased	4	1.25
363	male	heterosexual	19.8	own-sex biased	-0.25	35.75
364	male	heterosexual	28.2	own-sex biased	3	5.75
365	male	heterosexual	29.2	unbiased	-3.25	14.88
366	male	heterosexual	20.8	opposite-sex biased	-0.375	0.13
367	male	heterosexual	26.1	unbiased	0.5	5.88
368	male	heterosexual	40.9	opposite-sex biased	5.375	8.63
369	male	heterosexual	22.4	own-sex biased	-5.125	8.75
370	male	heterosexual	35.4	unbiased	-5.75	7
371	male	heterosexual	32	opposite-sex biased	6.75	8.75
372	male	heterosexual	37.1	own-sex biased	0	8.88
373	male	heterosexual	25.4	unbiased	4.375	6.75
374	male	heterosexual	33	opposite-sex biased	-1.125	2.13
375	male	heterosexual	34	own-sex biased	1.75	25.13
376	male	heterosexual	28.5	opposite-sex biased	2.625	14.13
377	male	heterosexual	34.8	opposite-sex biased	21.125	28.5
378	male	heterosexual	34.3	unbiased	0.375	6
379	male	heterosexual	20	opposite-sex biased	3.625	13
380	male	heterosexual	20.1	own-sex biased	10.25	25.5
381	male	heterosexual	31.6	unbiased	8.625	67.25
382	male	heterosexual	22.4	unbiased	5.5	13.38
383	male	heterosexual	23.1	opposite-sex biased	8.625	13.13
384	male	heterosexual	33.9	unbiased	1.125	6.63
385	male	heterosexual	21	own-sex biased	8.25	17.13
386	male	heterosexual	21.7	unbiased	19.75	39.13
387	male	heterosexual	22.2	unbiased	7.375	22.63
388	male	heterosexual	24	opposite-sex biased	3.75	35.5
389	male	heterosexual	33.1	own-sex biased	3.75	47.5
390	male	heterosexual	33.3	opposite-sex biased	17.25	34.75
391	male	heterosexual	34.4	own-sex biased	6.75	15.88
392	male	heterosexual	28.3	own-sex biased	2.625	5.88
393	male	heterosexual	26.2	unbiased	-1	18.25
394	male	heterosexual	22.7	unbiased	5.375	23.13
395	male	heterosexual	23.4	opposite-sex biased	-4.5	12.88
396	male	heterosexual	33.4	own-sex biased	6.25	15.13
397	male	heterosexual	32.2	own-sex biased	27.75	104.38
398	male	heterosexual	28.8	opposite-sex biased	6.625	13.25
399	male	heterosexual	18.1	own-sex biased	5.625	29
400	male	heterosexual	31.9	unbiased	2.25	8.5
401	male	heterosexual	26.8	opposite-sex biased	0.375	47
402	male	heterosexual	24.4	unbiased	0.25	24.38
403	male	heterosexual	29.6	opposite-sex biased	2.25	9.75
404	male	heterosexual	22	own-sex biased	-1.375	8.25
405	male	heterosexual	25.7	unbiased	12.125	12
406	male	heterosexual	40.6	unbiased	5	19.13
407	male	heterosexual	31.3	opposite-sex biased	30.875	19
408	male	heterosexual	30.8	own-sex biased	1.375	32.13
409	male	heterosexual	38.2	unbiased	2.375	34.13
410	male	heterosexual	25.7	opposite-sex biased	-1.125	-1.13
411	male	heterosexual	23.5	own-sex biased	8	21.75
412	male	heterosexual	16.1	unbiased	1.125	30.25
413	male	heterosexual	37.1	opposite-sex biased	0.375	7.88
414	male	heterosexual	16.2	own-sex biased	29.375	44
415	male	heterosexual	22.9	unbiased	0.25	8
416	male	heterosexual	38.5	own-sex biased	3.25	12.13
417	male	heterosexual	20.5	own-sex biased	8.25	16.5
418	male	heterosexual	30	unbiased	13.25	22.88
419	male	heterosexual	20.7	opposite-sex biased	5.875	2.75
420	male	heterosexual	21.1	own-sex biased	-0.5	136.63
421	male	heterosexual	24.8	opposite-sex biased	0	19.13
422	male	heterosexual	19.1	own-sex biased	1.375	12
423	male	heterosexual	37.6	unbiased	0	32
424	male	heterosexual	18.2	opposite-sex biased	6.25	69.5
425	male	heterosexual	19.9	own-sex biased	2.125	1.63
426	male	heterosexual	25.1	unbiased	0.5	23.75
427	male	heterosexual	27.2	opposite-sex biased	6.625	14.63
428	male	heterosexual	30.8	own-sex biased	-1.125	2.88
429	male	heterosexual	27.7	unbiased	-0.125	3.38
430	male	heterosexual	24.8	opposite-sex biased	10.5	9
431	male	heterosexual	38.6	own-sex biased	0.25	29.25
432	male	heterosexual	28.5	unbiased	15.625	17.75
433	male	heterosexual	38.1	opposite-sex biased	3.375	47.25
434	male	heterosexual	28	unbiased	-1.25	8.5
435	male	heterosexual	24.7	opposite-sex biased	-0.5	1.13
436	male	heterosexual	22.2	own-sex biased	0.5	8.88
437	male	heterosexual	26.3	unbiased	0.125	35.75
438	male	heterosexual	27.2	opposite-sex biased	3.875	4.88
439	male	heterosexual	33.2	own-sex biased	-0.125	10
440	male	heterosexual	26.1	unbiased	13.625	21.38
441	female	heterosexual	19.4	opposite-sex biased	2	4.25
442	male	heterosexual	24.3	opposite-sex biased	-1	28.88
443	female	heterosexual	19.2	unbiased	6.125	-1
444	male	heterosexual	27.8	own-sex biased	2.625	5.13
445	male	heterosexual	17	unbiased	3.375	9.63
446	female	heterosexual	19.8	opposite-sex biased	0.125	2.5
447	female	heterosexual	16.2	unbiased	11.25	28.63
448	male	heterosexual	23.2	unbiased	-1.125	17.25
449	male	heterosexual	25.7	own-sex biased	12.25	20.25
450	female	heterosexual	19	opposite-sex biased	0	3
451	female	heterosexual	18.3	unbiased	6.5	5.25
452	male	heterosexual	22.5	own-sex biased	18.375	1.63
453	female	heterosexual	18.1	own-sex biased	18.125	-0.25
454	female	heterosexual	18.8	opposite-sex biased	20	23.38
455	female	heterosexual	16.6	unbiased	2.25	-3.63
456	female	heterosexual	20	opposite-sex biased	34.25	45.88
457	female	heterosexual	23.1	own-sex biased	12.75	23.38
458	female	heterosexual	19.8	unbiased	3.625	7.88
459	female	heterosexual	18	own-sex biased	1.75	19
460	female	heterosexual	25.5	unbiased	19.5	5.5
461	female	heterosexual	31.1	own-sex biased	8.5	13.38
462	female	heterosexual	18.7	opposite-sex biased	4.125	0
463	male	heterosexual	26.1	opposite-sex biased	15.75	28.63
464	female	heterosexual	18	unbiased	7.25	4.63
465	female	heterosexual	25	own-sex biased	4.375	6.38
466	female	heterosexual	29.2	opposite-sex biased	22.5	11.63
467	female	heterosexual	19.7	unbiased	13.625	17.63
468	male	heterosexual	24.9	unbiased	16.875	31.25
469	female	heterosexual	20.7	own-sex biased	3.5	-4.25
470	male	heterosexual	23.7	opposite-sex biased	2.875	18.25
471	female	heterosexual	25.6	unbiased	30.25	9.88
472	female	heterosexual	20.1	own-sex biased	6.5	18
473	female	heterosexual	29	opposite-sex biased	0.125	1.88
474	male	heterosexual	31.8	own-sex biased	15.625	9.5
475	female	heterosexual	19.4	own-sex biased	6.5	14.75
476	female	heterosexual	26.1	opposite-sex biased	21.375	21.13
477	female	heterosexual	20.5	unbiased	6.875	-1
478	female	heterosexual	18.7	own-sex biased	9.25	28.13
479	female	heterosexual	22.4	opposite-sex biased	0.25	-0.75
480	female	heterosexual	29.2	unbiased	8.75	12.88
481	female	heterosexual	22.7	own-sex biased	7.125	16.63
482	male	heterosexual	27.2	own-sex biased	0.375	43.75
483	male	heterosexual	23	unbiased	17.125	17.88
484	female	heterosexual	20.6	opposite-sex biased	12	15
485	female	heterosexual	20	own-sex biased	0	-1.13
486	female	heterosexual	17.9	opposite-sex biased	22.875	43.75
487	female	heterosexual	22.6	unbiased	19.625	30.38
488	female	heterosexual	21.4	own-sex biased	8.25	6.38
489	male	heterosexual	23.7	opposite-sex biased	-1.375	5.25
490	female	heterosexual	22.2	own-sex biased	10.625	16.63
491	female	heterosexual	25.7	opposite-sex biased	12.75	7.5
492	female	heterosexual	22.4	unbiased	1.25	11.63
493	female	heterosexual	18.3	own-sex biased	3.25	1.38
494	female	heterosexual	23.5	unbiased	-0.5	-0.38
495	female	heterosexual	19.4	opposite-sex biased	20.875	6.75
496	female	heterosexual	19.4	own-sex biased	8.375	10.88
497	female	heterosexual	26	own-sex biased	48.75	54.5
498	female	heterosexual	18.4	unbiased	37.625	25.63
499	male	heterosexual	26.6	unbiased	12.25	51.38
500	female	heterosexual	21.9	unbiased	10.75	8.13
501	male	heterosexual	25	opposite-sex biased	21	26.5
502	male	heterosexual	21.4	own-sex biased	-0.25	4.88
503	female	heterosexual	21.3	own-sex biased	9	9
504	female	heterosexual	21.2	opposite-sex biased	2.875	0.88
505	female	heterosexual	35.9	unbiased	1	3.88
506	male	heterosexual	21.1	unbiased	0.875	7.13
507	female	heterosexual	24	own-sex biased	1.875	16.63
508	female	heterosexual	17.6	opposite-sex biased	18.375	24.88
509	male	heterosexual	17.3	opposite-sex biased	2.875	5
510	female	heterosexual	19.7	unbiased	5	8
511	female	heterosexual	27.9	opposite-sex biased	12.5	2.63
512	male	heterosexual	22.5	unbiased	-1	16.88
513	male	heterosexual	21.1	opposite-sex biased	1.375	18.75
514	male	heterosexual	26.1	own-sex biased	32	23.88
515	female	heterosexual	19.4	own-sex biased	-5.125	1.75
516	male	heterosexual	34.5	unbiased	6.375	30
517	male	heterosexual	23.4	opposite-sex biased	21	46.75
518	female	heterosexual	16.1	unbiased	7	15.13
519	female	heterosexual	25.9	own-sex biased	13.25	15.13
520	female	heterosexual	18.7	opposite-sex biased	0.25	10.13
521	male	heterosexual	23.5	own-sex biased	2.125	26.63
522	male	heterosexual	30.4	own-sex biased	4.375	16.63
523	male	heterosexual	21.5	opposite-sex biased	-1.375	21.88
524	female	heterosexual	20.4	opposite-sex biased	6.375	1.38
525	male	heterosexual	34.3	unbiased	-1.5	25.25
526	female	heterosexual	30.1	unbiased	1.375	-3.88
527	male	heterosexual	19.8	opposite-sex biased	1.875	17.5
528	female	heterosexual	23	unbiased	0.5	13
529	female	heterosexual	21.1	own-sex biased	9.375	10.88
530	female	heterosexual	29.9	unbiased	4.25	10.75
531	female	heterosexual	22.8	own-sex biased	8.875	19.5
532	female	heterosexual	29	unbiased	15.875	27.38
533	female	heterosexual	26.3	opposite-sex biased	11.125	12
534	female	heterosexual	26.3	own-sex biased	5	6.25
535	female	heterosexual	19	own-sex biased	4.125	2
536	female	heterosexual	18.3	opposite-sex biased	86.5	45.75
537	male	heterosexual	20.2	unbiased	2.375	-0.13
538	male	heterosexual	23.3	unbiased	4.75	8.75
539	female	heterosexual	26.8	unbiased	4.5	4.25
540	female	heterosexual	19	unbiased	16.625	43.75
541	male	heterosexual	21.2	own-sex biased	11.875	36.75
542	male	heterosexual	19.3	unbiased	0.625	8.75
543	male	heterosexual	24.1	opposite-sex biased	34.75	69.25
544	female	heterosexual	32.6	opposite-sex biased	5.125	10.38
545	female	heterosexual	39.2	unbiased	8.75	9.88
546	male	heterosexual	23.8	own-sex biased	8.125	7.13
547	female	heterosexual	23.6	own-sex biased	-1.75	10.38
548	male	heterosexual	33	opposite-sex biased	0.5	3
549	female	heterosexual	17.4	opposite-sex biased	5.875	5
550	female	heterosexual	22.8	unbiased	11.375	15.88
551	male	heterosexual	26.2	own-sex biased	1.25	51.25
552	female	heterosexual	21.4	own-sex biased	49.875	19.75
553	female	heterosexual	20.4	opposite-sex biased	27.5	12.13
554	male	heterosexual	22.3	unbiased	-0.875	14.75
555	male	heterosexual	20	opposite-sex biased	2.75	26.5
556	female	heterosexual	22.4	unbiased	6.75	12.25
557	female	heterosexual	20.4	unbiased	51.875	70.13
558	female	heterosexual	19.1	own-sex biased	4.75	6.75
559	male	heterosexual	24.4	own-sex biased	13.25	16.75
560	male	heterosexual	18.1	unbiased	8.25	8.13
561	male	heterosexual	23.9	opposite-sex biased	-0.875	13.88
562	female	heterosexual	19.9	own-sex biased	18.125	50.88
563	female	heterosexual	18.4	opposite-sex biased	0	1.88
564	male	heterosexual	36.2	unbiased	0.125	15.63
565	male	heterosexual	27.2	opposite-sex biased	-0.875	-8.88
566	female	heterosexual	20.1	unbiased	11.375	13
567	female	heterosexual	18	own-sex biased	20.375	59.25
568	female	heterosexual	28.6	opposite-sex biased	5.875	3.13
569	female	heterosexual	22.7	unbiased	2.75	16.63
570	female	heterosexual	23	own-sex biased	34.5	18.38
571	female	heterosexual	23.2	unbiased	1.125	2.63
572	female	heterosexual	22	own-sex biased	-0.75	1.13
573	female	heterosexual	29.1	opposite-sex biased	1.875	1.38
574	male	heterosexual	23.1	own-sex biased	-1.625	-0.13
575	female	heterosexual	38.1	unbiased	10.125	10.75
576	male	heterosexual	28.6	opposite-sex biased	13	13.38
577	female	heterosexual	18.7	own-sex biased	-5.75	7.75
578	female	heterosexual	16.5	opposite-sex biased	9.875	24.25
579	female	heterosexual	17.5	opposite-sex biased	6.875	8.5
580	female	heterosexual	23.5	unbiased	6.125	1.88
581	female	heterosexual	22.5	opposite-sex biased	11.125	2.25
582	female	heterosexual	19.4	unbiased	4.625	19.63
583	female	heterosexual	21.3	own-sex biased	17.375	58.25
